# Supplementary material for: Molecular Mapping of Biofortification Traits in Bread Wheat (Triticum aestivum L.) Using a High-Density SNP Based Linkage Map
Source: Genes (Basel). 2023 Jan 14;14(1):221. doi: 10.3390/genes14010221 (PMC9859277; doi:10.3390/genes14010221)
Supplement: Supplementary file 1 [file genes-14-00221-s001.zip]

Archive with 1 entries (1 files):
- genes-2155794-supplementary.pdf
